# Supplementary material for: A Modeling Framework to Frame a Biological Invasion: Impatiens glandulifera in North America
Source: Plants (Basel). 2023 Mar 24;12(7):1433. doi: 10.3390/plants12071433 (PMC10097319; doi:10.3390/plants12071433)
Supplement: Supplementary file 1 [file plants-12-01433-s001.zip]

Archive with 2 entries (2 files):
- Suplementary Animation_KO_ŞT_HND.gif
- Supplementary Material_KO_ŞT_HND .pdf
